# Supplementary material for: Integrated Transcriptomic Analysis Reveals Reciprocal Interactions between SARS-CoV-2 Infection and Multi-Organ Dysfunction, Especially the Correlation of Renal Failure and COVID-19
Source: Life (Basel). 2024 Jul 30;14(8):960. doi: 10.3390/life14080960 (PMC11355357; doi:10.3390/life14080960)
Supplement: Supplementary file 1 [file life-14-00960-s001.zip]

Archive with 3 entries (3 files):
- Figure S1, Table S1, S3-S5.pdf
- Table S2. GSEA analysis of SARS-Cov-2 infection in different organs.xlsx
- Table S6. Metadata of scRNA-seq datasets used in this study.xlsx
