# Supplementary material for: Integrated Transcriptomic Analysis Reveals Reciprocal Interactions between SARS-CoV-2 Infection and Multi-Organ Dysfunction, Especially the Correlation of Renal Failure and COVID-19
Source: Life (Basel). 2024 Jul 30;14(8):960. doi: 10.3390/life14080960 (PMC11355357; doi:10.3390/life14080960)
Supplement: Supplementary file 1 [file life-14-00960-s001.zip › Table S2. GSEA analysis of SARS-Cov-2 infection in different organs.xlsx]

## Sheet: Brain(GSE157852)
NAME	SIZE	ES	NES	NOM p-val
KEGG_REGULATION_OF_ACTIN_CYTOSKELETON	210	0.548311	2.13855	0
KEGG_FOCAL_ADHESION	196	0.544281	2.08119	0
KEGG_PATHOGENIC_ESCHERICHIA_COLI_INFECTION	55	0.621625	2.00931	0
KEGG_PROTEASOME	43	0.644861	1.98338	0
KEGG_P53_SIGNALING_PATHWAY	65	0.598678	1.969	0
KEGG_ECM_RECEPTOR_INTERACTION	84	0.55889	1.90199	0
KEGG_SPLICEOSOME	124	0.480824	1.77166	0
KEGG_CELL_CYCLE	125	0.46398	1.71086	0
KEGG_LEUKOCYTE_TRANSENDOTHELIAL_MIGRATION	114	0.45986	1.66354	0
KEGG_PATHWAYS_IN_CANCER	321	0.400645	1.64658	0
KEGG_CYTOKINE_CYTOKINE_RECEPTOR_INTERACTION	260	0.395097	1.58296	0
KEGG_CHEMOKINE_SIGNALING_PATHWAY	183	0.411883	1.58005	0
KEGG_UBIQUITIN_MEDIATED_PROTEOLYSIS	131	0.426796	1.56821	0
KEGG_AXON_GUIDANCE	128	0.430517	1.58852	0.00165017
KEGG_SMALL_CELL_LUNG_CANCER	84	0.494998	1.71561	0.00165837
KEGG_NATURAL_KILLER_CELL_MEDIATED_CYTOTOXICITY	132	0.423441	1.55872	0.00166945
KEGG_BASE_EXCISION_REPAIR	33	0.581528	1.66348	0.00176056
KEGG_ARRHYTHMOGENIC_RIGHT_VENTRICULAR_CARDIOMYOPATHY_ARVC	74	0.462172	1.53067	0.0033389
KEGG_DNA_REPLICATION	36	0.5619	1.64533	0.0035524
KEGG_JAK_STAT_SIGNALING_PATHWAY	155	0.391947	1.48793	0.00508475
KEGG_COLORECTAL_CANCER	62	0.474932	1.58878	0.00675676
KEGG_COMPLEMENT_AND_COAGULATION_CASCADES	69	0.458594	1.5412	0.00675676
KEGG_GAP_JUNCTION	87	0.422767	1.4721	0.00683761
KEGG_CHRONIC_MYELOID_LEUKEMIA	73	0.447355	1.50574	0.00692042
KEGG_RENAL_CELL_CARCINOMA	66	0.48598	1.60271	0.00714286
KEGG_HYPERTROPHIC_CARDIOMYOPATHY_HCM	83	0.432576	1.50201	0.00829187
KEGG_ERBB_SIGNALING_PATHWAY	86	0.433756	1.49797	0.00830565
KEGG_MELANOMA	71	0.433756	1.45802	0.00840336
KEGG_NEUROTROPHIN_SIGNALING_PATHWAY	125	0.387387	1.42106	0.00970874
KEGG_APOPTOSIS	87	0.4102	1.42287	0.013289
KEGG_TRYPTOPHAN_METABOLISM	39	0.520077	1.55404	0.0141593
KEGG_TIGHT_JUNCTION	127	0.372701	1.37865	0.0150754
KEGG_MAPK_SIGNALING_PATHWAY	266	0.325763	1.31219	0.0153846
KEGG_DILATED_CARDIOMYOPATHY	90	0.403228	1.42139	0.0176991
KEGG_ADHERENS_JUNCTION	68	0.428411	1.45559	0.0180624
KEGG_BLADDER_CANCER	40	0.518988	1.55043	0.0181219
KEGG_T_CELL_RECEPTOR_SIGNALING_PATHWAY	107	0.396122	1.41878	0.0185811
KEGG_TYPE_II_DIABETES_MELLITUS	47	0.485672	1.52402	0.0189983
KEGG_PRION_DISEASES	35	0.505618	1.46519	0.0213144
KEGG_NUCLEOTIDE_EXCISION_REPAIR	44	0.483516	1.47347	0.0239726
KEGG_ACUTE_MYELOID_LEUKEMIA	57	0.441593	1.43713	0.0250896
KEGG_GLIOMA	65	0.418104	1.38638	0.0309811
KEGG_TGF_BETA_SIGNALING_PATHWAY	86	0.401645	1.37452	0.033101
KEGG_AMYOTROPHIC_LATERAL_SCLEROSIS_ALS	53	0.446962	1.42248	0.033389
KEGG_PROTEIN_EXPORT	22	0.551142	1.45755	0.0354478
KEGG_LYSOSOME	120	0.364861	1.32694	0.0395869
KEGG_RNA_POLYMERASE	28	0.523278	1.45957	0.0433213
KEGG_EPITHELIAL_CELL_SIGNALING_IN_HELICOBACTER_PYLORI_INFECTION	67	0.421114	1.38655	0.044484
KEGG_PYRIMIDINE_METABOLISM	97	0.383051	1.34582	0.0451505
KEGG_FC_GAMMA_R_MEDIATED_PHAGOCYTOSIS	93	0.376031	1.32062	0.0454545
KEGG_TOLL_LIKE_RECEPTOR_SIGNALING_PATHWAY	101	0.368845	1.31969	0.046281

## Sheet: Heart(GSE151879)
NAME	ES	NES	NOM p-val	FDR q-val	FWER p-val	RANK AT MAX	LEADING EDGE
KEGG_NOD_LIKE_RECEPTOR_SIGNALING_PATHWAY	0.760915	1.79783	0	0	0	3534	tags=43%, list=11%, signal=48%
KEGG_P53_SIGNALING_PATHWAY	0.678045	1.65264	0	0.0181562	0.036	6035	tags=59%, list=18%, signal=72%
KEGG_CELL_CYCLE	0.636908	1.63286	0	0.021586	0.063	5800	tags=49%, list=18%, signal=59%
KEGG_RIBOSOME	0.611829	1.51539	0	0.0831505	0.454	12364	tags=92%, list=37%, signal=146%
KEGG_CYTOKINE_CYTOKINE_RECEPTOR_INTERACTION	0.566751	1.50682	0	0.0832392	0.498	3044	tags=28%, list=9%, signal=31%
KEGG_PATHWAYS_IN_CANCER	0.517227	1.37612	0	0.233523	0.992	6178	tags=41%, list=19%, signal=50%
KEGG_SMALL_CELL_LUNG_CANCER	0.621644	1.53351	0.00107991	0.0740474	0.371	4965	tags=49%, list=15%, signal=58%
KEGG_DNA_REPLICATION	0.717902	1.61065	0.00118064	0.0247496	0.094	6550	tags=81%, list=20%, signal=100%
KEGG_REGULATION_OF_ACTIN_CYTOSKELETON	0.514313	1.35917	0.00305188	0.228873	0.996	6399	tags=40%, list=19%, signal=49%
KEGG_PROTEASOME	0.642256	1.45428	0.00808314	0.149762	0.784	10457	tags=75%, list=32%, signal=109%
KEGG_HOMOLOGOUS_RECOMBINATION	0.721451	1.54143	0.00859951	0.0767689	0.326	4511	tags=57%, list=14%, signal=66%
KEGG_TOLL_LIKE_RECEPTOR_SIGNALING_PATHWAY	0.556896	1.38098	0.0106157	0.231899	0.99	5206	tags=34%, list=16%, signal=40%
KEGG_NUCLEOTIDE_EXCISION_REPAIR	0.635671	1.47412	0.0114025	0.125025	0.674	6724	tags=59%, list=20%, signal=74%
KEGG_OOCYTE_MEIOSIS	0.546758	1.38591	0.0115789	0.246987	0.984	6991	tags=44%, list=21%, signal=55%
KEGG_T_CELL_RECEPTOR_SIGNALING_PATHWAY	0.542428	1.36038	0.0126316	0.234932	0.996	5388	tags=34%, list=16%, signal=40%
KEGG_PARKINSONS_DISEASE	0.547908	1.39556	0.0136986	0.235007	0.968	12507	tags=75%, list=38%, signal=120%
KEGG_APOPTOSIS	0.558439	1.37347	0.0141767	0.218704	0.993	6534	tags=47%, list=20%, signal=58%
KEGG_HEMATOPOIETIC_CELL_LINEAGE	0.567512	1.40256	0.0151515	0.246545	0.951	3685	tags=26%, list=11%, signal=29%
KEGG_RIG_I_LIKE_RECEPTOR_SIGNALING_PATHWAY	0.559873	1.36225	0.0207877	0.239458	0.996	6162	tags=38%, list=19%, signal=47%
KEGG_BLADDER_CANCER	0.619164	1.41625	0.0209059	0.241292	0.927	5855	tags=55%, list=18%, signal=66%
KEGG_MELANOMA	0.578044	1.40351	0.0209251	0.263852	0.95	5015	tags=39%, list=15%, signal=46%
KEGG_CHRONIC_MYELOID_LEUKEMIA	0.555095	1.35503	0.0222222	0.231119	0.996	5419	tags=44%, list=16%, signal=53%
KEGG_CELL_ADHESION_MOLECULES_CAMS	0.509054	1.30014	0.0229645	0.321348	1	4785	tags=36%, list=14%, signal=42%
KEGG_PROGESTERONE_MEDIATED_OOCYTE_MATURATION	0.5419	1.33712	0.0281081	0.260684	0.999	5762	tags=40%, list=17%, signal=48%
KEGG_PROSTATE_CANCER	0.535319	1.33959	0.0286929	0.262895	0.998	5419	tags=40%, list=16%, signal=48%
KEGG_BASE_EXCISION_REPAIR	0.62863	1.39998	0.0319149	0.237254	0.957	6669	tags=55%, list=20%, signal=68%
KEGG_ECM_RECEPTOR_INTERACTION	0.539241	1.33672	0.0332262	0.25263	0.999	6415	tags=51%, list=19%, signal=63%
KEGG_MISMATCH_REPAIR	0.66236	1.38545	0.0356688	0.233726	0.985	4318	tags=57%, list=13%, signal=65%
KEGG_RNA_DEGRADATION	0.586902	1.37417	0.0420933	0.22725	0.992	11478	tags=72%, list=35%, signal=110%
KEGG_CHEMOKINE_SIGNALING_PATHWAY	0.47831	1.25411	0.0437882	0.40512	1	5162	tags=34%, list=16%, signal=40%
KEGG_JAK_STAT_SIGNALING_PATHWAY	0.482635	1.2443	0.0491803	0.407592	1	6491	tags=32%, list=20%, signal=39%

## Sheet: Lung(GSE150316)
NAME	ES	NES	NOM p-val	FDR q-val
KEGG_RIBOSOME	0.691241	1.82404	0	0.00102206
KEGG_PRIMARY_IMMUNODEFICIENCY	0.745109	1.71934	0	0.0153479
KEGG_ALZHEIMERS_DISEASE	0.615266	1.71649	0	0.011347
KEGG_PARKINSONS_DISEASE	0.633189	1.70354	0	0.0101187
KEGG_PROTEASOME	0.707989	1.6957	0	0.00985928
KEGG_ANTIGEN_PROCESSING_AND_PRESENTATION	0.642236	1.68519	0	0.0100493
KEGG_AUTOIMMUNE_THYROID_DISEASE	0.697835	1.67973	0	0.00938887
KEGG_OXIDATIVE_PHOSPHORYLATION	0.618368	1.67075	0	0.0104049
KEGG_VIRAL_MYOCARDITIS	0.642068	1.64297	0	0.0142488
KEGG_SPLICEOSOME	0.590409	1.60882	0	0.0227812
KEGG_CELL_ADHESION_MOLECULES_CAMS	0.573193	1.57311	0	0.0366793
KEGG_HUNTINGTONS_DISEASE	0.553426	1.56441	0	0.0379244
KEGG_ALLOGRAFT_REJECTION	0.70318	1.6297	0.00149031	0.016779
KEGG_CELL_CYCLE	0.526805	1.44339	0.00249688	0.127153
KEGG_N_GLYCAN_BIOSYNTHESIS	0.656068	1.56003	0.00420757	0.0377958
KEGG_TYPE_I_DIABETES_MELLITUS	0.650597	1.54269	0.00617284	0.0442754
KEGG_SYSTEMIC_LUPUS_ERYTHEMATOSUS	0.621848	1.55652	0.00987306	0.0380159
KEGG_NATURAL_KILLER_CELL_MEDIATED_CYTOTOXICITY	0.499319	1.36979	0.0159509	0.19828
KEGG_DNA_REPLICATION	0.639099	1.48437	0.0174165	0.0874942
KEGG_LYSOSOME	0.498052	1.35249	0.0188206	0.208441
KEGG_BASE_EXCISION_REPAIR	0.641889	1.46191	0.0203488	0.109676
KEGG_ETHER_LIPID_METABOLISM	0.644905	1.43608	0.0219941	0.130732
KEGG_OOCYTE_MEIOSIS	0.486726	1.31943	0.0280255	0.238518
KEGG_INTESTINAL_IMMUNE_NETWORK_FOR_IGA_PRODUCTION	0.580276	1.39199	0.0285307	0.174079
KEGG_ALPHA_LINOLENIC_ACID_METABOLISM	0.743822	1.49472	0.0292758	0.0808523
KEGG_LEUKOCYTE_TRANSENDOTHELIAL_MIGRATION	0.487725	1.31906	0.029601	0.232557
KEGG_GRAFT_VERSUS_HOST_DISEASE	0.595213	1.40292	0.0318665	0.17052
KEGG_PEROXISOME	0.53727	1.37431	0.0332447	0.196755
KEGG_VASCULAR_SMOOTH_MUSCLE_CONTRACTION	0.471092	1.27296	0.0462131	0.281874
KEGG_LEISHMANIA_INFECTION	0.523323	1.32434	0.0462185	0.235372
KEGG_MISMATCH_REPAIR	0.68873	1.42058	0.0488189	0.148727

## Sheet: Kidney(GSE189706)
NAME	ES	NES	NOM p-val	FDR q-val
KEGG_OLFACTORY_TRANSDUCTION	-0.241303	-5.31853	0	0
KEGG_RIBOSOME	-0.406043	-4.4501	0	0
KEGG_NEUROACTIVE_LIGAND_RECEPTOR_INTERACTION	-0.208038	-4.03065	0	0
KEGG_CALCIUM_SIGNALING_PATHWAY	-0.216557	-3.31196	0	0
KEGG_DRUG_METABOLISM_OTHER_ENZYMES	-0.364455	-3.05529	0	0
KEGG_MELANOMA	-0.2896	-2.85354	0	0.000237143
KEGG_CYTOKINE_CYTOKINE_RECEPTOR_INTERACTION	-0.143096	-2.68467	0	0.000303109
KEGG_CHRONIC_MYELOID_LEUKEMIA	-0.260037	-2.59273	0	0.000491116
KEGG_TGF_BETA_SIGNALING_PATHWAY	-0.235369	-2.49354	0	0.000596704
KEGG_NON_SMALL_CELL_LUNG_CANCER	-0.293128	-2.47509	0	0.000605444
KEGG_BLADDER_CANCER	-0.307244	-2.37042	0	0.00113954
KEGG_PANCREATIC_CANCER	-0.240627	-2.36213	0	0.00107548
KEGG_BIOSYNTHESIS_OF_UNSATURATED_FATTY_ACIDS	-0.399595	-2.25108	0	0.00244051
KEGG_RETINOL_METABOLISM	-0.21333	-2.01701	0.00195312	0.0094372
KEGG_PRIMARY_IMMUNODEFICIENCY	-0.291699	-2.04004	0.00205761	0.0091557
KEGG_LYSINE_DEGRADATION	-0.256694	-2.01784	0.0037594	0.0100427
KEGG_AMINOACYL_TRNA_BIOSYNTHESIS	-0.248748	-1.87169	0.0060241	0.0197535
KEGG_STEROID_HORMONE_BIOSYNTHESIS	-0.216555	-1.90248	0.00609756	0.0174336
KEGG_PORPHYRIN_AND_CHLOROPHYLL_METABOLISM	-0.234222	-1.80002	0.0104822	0.0282058
KEGG_GLYCOSPHINGOLIPID_BIOSYNTHESIS_LACTO_AND_NEOLACTO_SERIES	-0.288345	-1.73826	0.0142566	0.033764
KEGG_GLYCOSAMINOGLYCAN_BIOSYNTHESIS_CHONDROITIN_SULFATE	-0.309894	-1.74116	0.0161943	0.0349149
KEGG_ASCORBATE_AND_ALDARATE_METABOLISM	-0.2976	-1.75544	0.0226804	0.0338969
KEGG_HOMOLOGOUS_RECOMBINATION	-0.279946	-1.72565	0.0233546	0.0343323
KEGG_PENTOSE_AND_GLUCURONATE_INTERCONVERSIONS	-0.269031	-1.68034	0.0234043	0.0416294
KEGG_TRYPTOPHAN_METABOLISM	-0.211191	-1.56307	0.048583	0.0638965
