# Supplementary material for: Integrated Transcriptomic Analysis Reveals Reciprocal Interactions between SARS-CoV-2 Infection and Multi-Organ Dysfunction, Especially the Correlation of Renal Failure and COVID-19
Source: Life (Basel). 2024 Jul 30;14(8):960. doi: 10.3390/life14080960 (PMC11355357; doi:10.3390/life14080960)
Supplement: Supplementary file 1 [file life-14-00960-s001.zip › Table S6. Metadata of scRNA-seq datasets used in this study.xlsx]

## Sheet: GSE163668
Sample	COVID-19 status	Samples for collcetion	Age	Disease Severity	Sex	Days between symptoms and sampling	Other Infection(s)	ICU during hospital stay	Days under mechanical Ventilation	Discharged
1	Positive	Whole blood	44.2	Severe	Male	20	Viral	YES	28	YES
2	Positive	Whole blood	61.4	Severe	Female	14	None	YES	ND	YES
3	Positive	Whole blood	48.3	Severe	Female	6	Viral + Bacterial	YES	28	YES
4	Positive	Whole blood	55	Severe	Male	13	Bacterial	YES	29	YES
5	Negative	Whole blood	39	CTRL	Male	NA	NA	NA	NA	NA
6	Negative	Whole blood	24	CTRL	Male	NA	NA	NA	NA	NA
7	Negative	Whole blood	45	CTRL	Female	NA	NA	NA	NA	NA
8	Negative	Whole blood	34	CTRL	Male	NA	NA	NA	NA	NA

## Sheet: GSE183276 
Experiment (Short Name)	Condition (Long Name)	Condition Level 1	Sex	Race	Tissue Type	Tissue Type Full	Location
PREMIERE13	Diabetic Kidney Disease (DKD)	CKD	F	W	Biopsy	Percutaneous Needle Biopsy	Lower pole
PREMIERE14	Diabetic Kidney Disease (DKD)	CKD	M	W	Biopsy	Percutaneous Needle Biopsy	Lower pole
PREMIERE15	Diabetic Kidney Disease (DKD)	CKD	F	AA	Biopsy	Percutaneous Needle Biopsy	Lower pole
PREMIERE27	Hypertensive CKD (H-CKD)	CKD	F	W	Biopsy	Percutaneous Needle Biopsy	Lower pole
PREMIERE28	Hypertensive CKD (H-CKD)	CKD	M	W	Biopsy	Percutaneous Needle Biopsy	Middle
PREMIERE29	Hypertensive CKD (H-CKD)	CKD	M	W	Biopsy	Percutaneous Needle Biopsy	Middle
PREMIERE30	Reference	Ref	M	W	LivingDonor Biopsy	Preimplant Needle Biopsy	Lower pole
PREMIERE31	Reference	Ref	F	W	LivingDonor Biopsy	Preimplant Needle Biopsy	Lower pole
PREMIERE32	Reference	Ref	F	W	LivingDonor Biopsy	Preimplant Needle Biopsy	Lower pole
PREMIERE33	Reference	Ref	F	W	LivingDonor Biopsy	Preimplant Needle Biopsy	Lower pole
PREMIERE34	Reference	Ref	M	W	LivingDonor Biopsy	Preimplant Needle Biopsy	Lower pole
PREMIERE35	Reference	Ref	F	W	LivingDonor Biopsy	Preimplant Needle Biopsy	Lower pole

## Sheet: GSE171668
Donor	Broad ID	Age (range)	Sex	Race	Ethnicity	BMI	Organ failure at time of death	IMV	Number of days: Symptoms to death	Post-Mortem Interval (PMI) for sample processing	Biobanked tissue	COVID-19 status
D4	02-P240970	4	0	3	2	4	Lung, kidney	9	22	15 h	lung, heart, liver, kidney	positive
D5	02-P248880	8	1	1	1	2	Lung	0	19	10 h	lung, heart, liver, kidney	positive
D7	02-P348762	8	0	0	1	1	Lung	0	9	17 h	lung, heart, liver, kidney	positive
D11	04-P079042	7	0	0	1	3	Lung, kidney	4	7	24 h	lung, heart, liver, kidney, spleen, trachea, lymph node, nasal scraping	positive
D14	12-P485759	8	1	1	1	3	Lung	0	17	3 h 4 min	lung, heart, liver, kidney, spleen, muscle	positive
D15	12-P617758	5	1	3	3	5	Lung, Kidney	30	41	2 h 43 min	lung, heart, liver, kidney, spleen, muscle	positive
Legend
Column C. Age range (years). 0 (0-2), 0.2 (2-5), 0.5 (5-10), 0.1 (10-17), 1.8 (18-29), 3 (30-39), 4 (40-49), 5 (50-59), 6 (60-69), 7 (70-79), 8 (>= 80).
Column D. Sex. 0 (Male), 1 (Female).
Column E. Race. 0 (White), 1 (Black), 2 (Asian), 3 (Other).
Column F. Ethnicity. 1 (Not Hispanic or Latino), 2 (Hispanic or Latino), 3 (Unknown or not documented).
Column I. Intermittent mandatory ventilation (IMV) (days).
